# Supplementary material for: State of the Oral Implantology Practice in Spain during the COVID-19 Pandemic: A Cross-Sectional Survey
Source: Int J Environ Res Public Health. 2023 Jan 18;20(3):1743. doi: 10.3390/ijerph20031743 (PMC9914189; doi:10.3390/ijerph20031743)
Supplement: Supplementary file 1 [file ijerph-20-01743-s001.zip]

Archive with 1 entries (1 files):
- ijerph-1979019-supplementary.pdf
